# Supplementary material for: Development of Multiple Real-Time Fluorescent Quantitative PCR for Vibrio Pathogen Detection in Aquaculture
Source: Vet Sci. 2025 Apr 2;12(4):327. doi: 10.3390/vetsci12040327 (PMC12030866; doi:10.3390/vetsci12040327)
Supplement: Supplementary file 1 [file vetsci-12-00327-s001.zip]

Archive with 1 entries (1 files):
- vetsci-3485096-supplementary.pdf
